# Supplementary material for: Comparative Efficacy and Safety of Lorlatinib and Alectinib for ALK-Rearrangement Positive Advanced Non-Small Cell Lung Cancer in Asian and Non-Asian Patients: A Systematic Review and Network Meta-Analysis
Source: Cancers (Basel). 2021 Jul 23;13(15):3704. doi: 10.3390/cancers13153704 (PMC8345181; doi:10.3390/cancers13153704)
Supplement: Supplementary file 1 [file cancers-13-03704-s001.zip]

Archive with 1 entries (1 files):
- cancers-1294387-supplementary.pdf
